# Supplementary material for: Genome Analysis of a Novel Bradyrhizobium sp. DOA9 Carrying a Symbiotic Plasmid
Source: PLoS One. 2015 Feb 24;10(2):e0117392. doi: 10.1371/journal.pone.0117392 (PMC4339197; doi:10.1371/journal.pone.0117392)
Supplement: S1 Table — (XLSX) [file pone.0117392.s011.xlsx]

## Sheet: Table S1_nif&fix (20140828)
Table S1 nitrogen fixation genes detected in the genome of Bradyrhizobium sp. DOA9 and higher BLASTP similarity with other microorganisms
Gene	Locus tag	Percentage of identity in BLASTP
Chromosome
fixJ	BDOA9_0109150	Bradyrhizobium japonicum USDA110 (98%), Bradyrhizobium sp. S23321 (97%), Bradyrhizobium sp. BTAi1 (90%), Bradyrhizobium sp. ORS278 (90%), B. oligotrophicum S58 (89%)
nifU	BDOA9_0113450	B. japonicum USDA110 (96%), Bradyrhizobium sp. S23321 (94%), Bradyrhizobium sp. BTAi1 (85%), Bradyrhizobium sp. ORS278 (85%), Bradyrhizobium sp. ORS285 (85%), B. oligotrophicum S58 (85%)
fixK	BDOA9_0117300	B. japonicum USDA110 (69%), Bradyrhizobium sp. S23321 (64%), Bradyrhizobium sp. BTAi1 (58%), Bradyrhizobium sp. ORS278 (58%), Bradyrhizobium sp. ORS285 (58%), B. oligotrophicum S58 (58%)
fixJ	BDOA9_0123770	B. japonicum USDA110 (92%), Bradyrhizobium sp. S23321 (90%), B. oligotrophicum S58 (48%), Bradyrhizobium sp. BTAi1 (47%), Bradyrhizobium sp. ORS278 (47%)
fixR	BDOA9_0128360	B. japonicum USDA110 (96%), Bradyrhizobium sp. S23321 (96%), B. oligotrophicum S58 (88%), Bradyrhizobium sp. ORS278 (88%), Bradyrhizobium sp. ORS285 (88%), Bradyrhizobium sp. BTAi1 (87%), Azorhizobium caulinodans ORS571 (79%), Mesorhizobium loti MAFF303099 (72%)
fixK	BDOA9_0129750	Bradyrhizobium sp. S23321 (96%), B. japonicum USDA110 (94%), Bradyrhizobium sp. ORS278 (88%), B. oligotrophicum S58 (81%), Bradyrhizobium sp. ORS285 (79%), Bradyrhizobium sp. BTAi1 (78%),
fixJ	BDOA9_0129760	Bradyrhizobium sp. S23321 (78%), B. japonicum USDA110 (77%), Bradyrhizobium sp. BTAi1 (61%), B. oligotrophicum S58 (60%), Bradyrhizobium sp. ORS278 (58%)
fixJ	BDOA9_0129770	B. japonicum USDA110 (93%), Bradyrhizobium sp. S23321 (87%), Bradyrhizobium sp. BTAi1 (80%), B. oligotrophicum S58 (81%), Bradyrhizobium sp. ORS278 (81%)
fixL	BDOA9_0129780	Bradyrhizobium sp. S23321 (87%), B. japonicum USDA110 (83%), Bradyrhizobium sp. BTAi1 (74%), Bradyrhizobium sp. ORS278 (73%), B. oligotrophicum S58 (71%)
fixN	BDOA9_0129810	B. japonicum USDA110 (96%), Bradyrhizobium sp. S23321 (95%), B. oligotrophicum S58 (93%), Bradyrhizobium sp. BTAi1 (93%), Bradyrhizobium sp. ORS278 (92%), Bradyrhizobium sp. ORS285 (92%), A. caulinodans ORS571 (77%)
fixO	BDOA9_0129820	B. japonicum USDA110 (93%), Bradyrhizobium sp. S23321 (92%), Bradyrhizobium sp. ORS285 (86%), B. oligotrophicum S58 (86%), Bradyrhizobium sp. BTAi1 (85%), Bradyrhizobium sp. ORS278 (85%), A. caulinodans ORS571 (70%)
fixQ	BDOA9_0129830	B. japonicum USDA110 (88%), B. oligotrophicum S58 (72%), Bradyrhizobium sp. ORS285 (70%)
fixP	BDOA9_0129840	B. japonicum USDA110 (89%), Bradyrhizobium sp. S23321 (89%), Bradyrhizobium sp. ORS285 (83%), Bradyrhizobium sp. BTAi1 (83%), Bradyrhizobium sp. ORS278 (83%), B. oligotrophicum S58 (82%)
fixG	BDOA9_0129850	B. japonicum USDA110 (94%), Bradyrhizobium sp. S23321 (93%), B. oligotrophicum S58 (86%), Bradyrhizobium sp. ORS285 (84%), Bradyrhizobium sp. BTAi1 (84%), Bradyrhizobium sp. ORS278 (84%)
fixH	BDOA9_0129860	B. japonicum USDA110 (90%), Bradyrhizobium sp. S23321 (89%), Bradyrhizobium sp. ORS285 (68%), Bradyrhizobium sp. ORS278 (68%), Bradyrhizobium sp. BTAi1 (67%), B. oligotrophicum S58 (66%)
fixI	BDOA9_0129870	B. japonicum USDA110 (95%), Bradyrhizobium sp. S23321 (95%), B. oligotrophicum S58 (87%), Bradyrhizobium sp. ORS285 (86%), Bradyrhizobium sp. BTAi1 (86%), Bradyrhizobium sp. ORS278 (86%)
fixS	BDOA9_0129880	B. japonicum USDA110 (98%), Bradyrhizobium sp. S23321 (98%), B. oligotrophicum S58 (87%), Bradyrhizobium sp. ORS285 (86%), Bradyrhizobium sp. BTAi1 (84%), Bradyrhizobium sp. ORS278 (84%)
fixL	BDOA9_0135830	B. japonicum USDA110 (87%), Bradyrhizobium sp. BTAi1 (81%), B. oligotrophicum S58 (81%), Bradyrhizobium sp. ORS285 (81%), Bradyrhizobium sp. ORS278 (80%)
fixK	BDOA9_0136700	Bradyrhizobium sp. S23321 (89%), B. japonicum USDA110 (86%), B. oligotrophicum S58 (74%), Bradyrhizobium sp. ORS285 (73%), Bradyrhizobium sp. ORS278 (73%), Bradyrhizobium sp. BTAi1 (66%)
nifU	BDOA9_0153860	B. japonicum USDA110 (95%), Bradyrhizobium sp. S23321 (93%), Bradyrhizobium sp. ORS278 (80%), Bradyrhizobium sp. BTAi1 (79%), Bradyrhizobium sp. ORS285 (79%), B. oligotrophicum S58 (66%)
fixG	BDOA9_0156380	B. japonicum USDA110 (93%), Bradyrhizobium sp. S23321 (93%), Bradyrhizobium sp. ORS278 (80%), Bradyrhizobium sp. BTAi1 (79%), Bradyrhizobium sp. ORS285 (79%), B. oligotrophicum S58 (66%)
fixF	BDOA9_0158370	B. japonicum USDA110 (90%), Sphingopyxis alaskensis RB2256 (47%)
fixK	BDOA9_0158770	Bradyrhizobium sp. S23321 (92%), B. japonicum USDA110 (90%), Bradyrhizobium sp. ORS278 (76%), Bradyrhizobium sp. BTAi1 (72%), Bradyrhizobium sp. ORS285 (72%), B. oligotrophicum S58 (69%)
fixX	BDOA9_0160780	Bradyrhizobium sp. S23321 (94%), Bradyrhizobium sp. ORS278 (88%), Bradyrhizobium sp. BTAi1 (86%), B. oligotrophicum S58 (86%), A. caulinodans ORS571 (84%), B. japonicum USDA110 (81%)
fixC	BDOA9_0160790	Bradyrhizobium sp. S23321 (96%), Bradyrhizobium sp. ORS278 (89%), Bradyrhizobium sp. ORS285 (89%), Bradyrhizobium sp. BTAi1 (89%), B. oligotrophicum S58 (88%), A. caulinodans ORS571 (87%), B. japonicum USDA110 (86%), Sinorhizobium fredii NGR234 (78%), M. loti MAFF303099 (77%)
fixB	BDOA9_0160800	Bradyrhizobium sp. S23321 (95%), A. caulinodans ORS571 (92%), B. oligotrophicum S58 (91%), Bradyrhizobium sp. ORS278 (90%), Bradyrhizobium sp. ORS285 (90%), Bradyrhizobium sp. BTAi1 (90%), Rhodopseudomonas palustris BisB5 (85%), B. japonicum USDA110 (84%), S. fredii NGR234 (78%), M. loti MAFF303099 (77%)
fixA	BDOA9_0160810	Bradyrhizobium sp. S23321 (97%), A. caulinodans ORS571 (85%), Bradyrhizobium sp. ORS278 (85%), Bradyrhizobium sp. ORS285 (85%), Bradyrhizobium sp. BTAi1 (85%), B. oligotrophicum S58 (84%), R. palustris BisB5 (80%), B. japonicum USDA110 (83%)
nifW	BDOA9_0160820	Bradyrhizobium sp. S23321 (83%), R. palustris DX-1 (73%), A. caulinodans ORS571 (64%), B. japonicum USDA110 (66%), Bradyrhizobium sp. ORS278 (62%), Bradyrhizobium sp. ORS285 (61%), B. oligotrophicum S58 (61%), Bradyrhizobium sp. BTAi1 (60%)
nifV	BDOA9_0160840	Bradyrhizobium sp. S23321 (89%), Bradyrhizobium sp. BTAi1 (81%), R. palustris DX-1 (77%), Bradyrhizobium sp. ORS285 (83%), Bradyrhizobium sp. ORS278 (82%), A. caulinodans ORS571 (59%)
nifQ	BDOA9_0160860	Bradyrhizobium sp. S23321 (83%), B. oligotrophicum S58 (75%), Bradyrhizobium sp. BTAi1 (74%), R. palustris DX-1 (73%), Bradyrhizobium sp. ORS285 (70%), Bradyrhizobium sp. ORS278 (69%), A. caulinodans ORS571 (67%), B. japonicum USDA110 (65%)
nifH	BDOA9_0160870	Bradyrhizobium sp. S23321 (96%), Bradyrhizobium sp. ORS278 (89%), Bradyrhizobium sp. ORS285 (89%), Bradyrhizobium sp. BTAi1 (89%), B. oligotrophicum S58 (88%), A. caulinodans ORS571 (87%), B. japonicum USDA110 (86%), Sinorhizobium fredii NGR234 (78%), M. loti MAFF303099 (77%)
nifZ	BDOA9_0161060	Bradyrhizobium sp. S23321 (91%), B. oligotrophicum S58 (88%), Bradyrhizobium sp. BTAi1 (86%), Bradyrhizobium sp. ORS278 (86%), Xanthobacter autotrophicus Py2 (86%), A. caulinodans ORS571 (83%), B. japonicum USDA110 (75%), R. palustris BisA53 (74%)
nifB (3'region)	BDOA9_0161070	Bradyrhizobium sp. S23321 (81%), B. oligotrophicum S58 (67%), X. autotrophicus Py2 (67%), Bradyrhizobium sp. BTAi1 (66%), A. caulinodans ORS571 (66%), Bradyrhizobium sp. ORS278 (65%), R. palustris DX-1 (61%)
nifW (5'region)	BDOA9_0161080	Bradyrhizobium sp. S23321 (85%), X. autotrophicus Py2 (72%), B. oligotrophicum S58 (67%), Bradyrhizobium sp. BTAi1 (67%), Bradyrhizobium sp. ORS278 (65%), A. caulinodans ORS571 (65%), R. palustris DX-1 (63%)
frxA	BDOA9_0161100	Bradyrhizobium sp. S23321 (99%), B. oligotrophicum S58 (89%), Bradyrhizobium sp. BTAi1 (87%), Bradyrhizobium sp. ORS278 (87%), Herbaspirillum frisingense GSF30 (86%), B. japonicum USDA110 (82%), R. palustris DX-1 (81%), A. caulinodans ORS571 (80%), X. autotrophicus Py2 (72%)
nifB	BDOA9_0161110	Bradyrhizobium sp. S23321 (87%), B. japonicum USDA110 (79%), A. caulinodans ORS571 (75%), B. oligotrophicum S58 (73%), Bradyrhizobium sp. BTAi1 (73%), Bradyrhizobium sp. ORS278 (73%), Bradyrhizobium sp. ORS285 (73%), X. autotrophicus Py2 (70%)
fixU	BDOA9_0161130	Bradyrhizobium sp. S23321 (92%), B. japonicum USDA110 (79%), B. oligotrophicum S58 (79%), X. autotrophicus Py2 (70%), A. caulinodans ORS571 (67%)
nifS	BDOA9_0161140	Bradyrhizobium sp. S23321 (94%), Azospirillum amazonense Y2 (79%), X. autotrophicus Py2 (77%), B. japonicum USDA110 (72%), A. caulinodans ORS571 (67%)
nifU	BDOA9_0161150	Bradyrhizobium sp. S23321 (88%), B. oligotrophicum S58 (84%), Bradyrhizobium sp. BTAi1 (84%), B. japonicum USDA110 (79%), X. autotrophicus Py2 (78%), A. caulinodans ORS571 (75%)
fixX (3'region)	BDOA9_0161220	Bradyrhizobium sp. S23321 (92%), B. oligotrophicum S58 (88%), A. caulinodans ORS571 (87%), X. autotrophicus Py2 (84%), B. japonicum USDA110 (79%)
nifX (3'region)	BDOA9_0161230	Bradyrhizobium sp. S23321 (93%), B. oligotrophicum S58 (88%), Bradyrhizobium sp. BTAi1 (85%), Bradyrhizobium sp. ORS278 (85%), A. caulinodans ORS571 (83%), Bradyrhizobium sp. ORS285 (82%), X. autotrophicus Py2 (79%), B. japonicum USDA110 (75%)
nifX	BDOA9_0161240	Bradyrhizobium sp. S23321 (92%), B. oligotrophicum S58 (88%), A. caulinodans ORS571 (87%), X. autotrophicus Py2 (84%), Bradyrhizobium sp. BTAi1 (83%), Bradyrhizobium sp. ORS278 (82%), Bradyrhizobium sp. ORS285 (82%), B. japonicum USDA110 (71%), Azospirillum sp. B510 (60%)
nifN	BDOA9_0161250	Bradyrhizobium sp. S23321 (93%), B. oligotrophicum S58 (85%), Bradyrhizobium sp. BTAi1 (85%), Bradyrhizobium sp. ORS278 (85%), A. caulinodans ORS571 (83%), Bradyrhizobium sp. ORS285 (82%), X. autotrophicus Py2 (79%), B. japonicum USDA110 (79%), Cupriavidus taiwanensis LMG 19424 (54%), Azospirillum sp. B510 (52%)
nifE	BDOA9_0161260	Bradyrhizobium sp. S23321 (94%), A. caulinodans ORS571 (86%), Bradyrhizobium sp. ORS278 (84%), Bradyrhizobium sp. ORS285 (84%), B. oligotrophicum S58 (83%), Bradyrhizobium sp. BTAi1 (83%), X. autotrophicus Py2 (83%), B. japonicum USDA110 (76%), C. taiwanensis LMG 19424 (68%), Azospirillum sp. B510 (67%)
nifK	BDOA9_0161270	Bradyrhizobium sp. S23321 (96%), B. oligotrophicum S58 (90%), Bradyrhizobium sp. ORS285 (90%), Bradyrhizobium sp. BTAi1 (89%), Bradyrhizobium sp. ORS278 (89%), A. caulinodans ORS571 (87%), X. autotrophicus Py2 (87%), B. japonicum USDA110 (85%), Azospirillum sp. B510 (63%)
nifD	BDOA9_0161280	Bradyrhizobium sp. S23321 (99%), Bradyrhizobium sp. ORS278 (94%), X. autotrophicus Py2 (93%), B. oligotrophicum S58 (93%), Bradyrhizobium sp. ORS285 (93%), Bradyrhizobium sp. BTAi1 (93%), A. caulinodans ORS571 (93%), B. japonicum USDA110 (85%), C. taiwanensis LMG 19424 (81%), Azospirillum sp. B510 (80%)
nifZ	BDOA9_0161300	Bradyrhizobium sp. S23321 (71%), S. fredii NGR234 (51%), Methylobacterium nodulans ORS2060 (49%), M. loti MAFF303099 (48%), R. etli CFN42 (47%), R. tropici CIAT899 (46%)
nifA	BDOA9_0161360	Bradyrhizobium sp. S23321 (74%), B. oligotrophicum S58 (76%), Bradyrhizobium sp. ORS285 (75%), Bradyrhizobium sp. BTAi1 (76%), Bradyrhizobium sp. ORS278 (75%), R. palustris BisB18 (73%), M. loti MAFF303099 (70%), X. autotrophicus Py2 (67%),), B. japonicum USDA110 (66%)
fixR	BDOA9_0161370	Bradyrhizobium sp. ORS285 (85%), R. palustris DX-1 (80%), B. japonicum USDA110 (73%), Bradyrhizobium sp. ORS278 (72%), Bradyrhizobium sp. BTAi1 (71%), B. oligotrophicum S58 (71%), Bradyrhizobium sp. S23321 (64%), M. loti MAFF303099 (63%), A. caulinodans ORS571 (63%), S. meliloti 1021 (56%), Azospirillum sp. B510 (53%)
Plasmid (pDOA9)
nifA	BDOA9_0203780	B. japonicum USDA110 (51%), M. loti MAFF303099 (51%), Bradyrhizobium sp. BTAi1 (51%), Bradyrhizobium sp. ORS278 (51%), R. etli CFN42 (48%),
fixR	BDOA9_0204230	R. palustris BisA53 (74%), Bradyrhizobium sp. ORS278 (73%), B. japonicum USDA110 (71%), Bradyrhizobium sp. BTAi1 (68%)
nifD	BDOA9_0204240	Bradyrhizobium sp. S23321 (97%), Bradyrhizobium sp. ORS278 (93%), A. caulinodans ORS571 (92%), Bradyrhizobium sp. BTAi1 (92%), B. japonicum USDA110 (89%), C. taiwanensis LMG 19424 (81%), Azospirillum sp. B510 (79%)
nifK	BDOA9_0204250	Bradyrhizobium sp. S23321 (95%), B. oligotrophicum S58 (88%), Bradyrhizobium sp. ORS278 (87%), Azorhizobium caulinodans ORS571 (85%), Bradyrhizobium sp. BTAi1 (87%), B. japonicum USDA110 (84%), Azospirillum sp. B510 (62%)
nifX (3'region)	BDOA9_0204260	Bradyrhizobium sp. S23321 (87%), Bradyrhizobium sp. ORS278 (85%), Bradyrhizobium sp. BTAi1 (85%), X. autotrophicus Py2 (84%), A. caulinodans ORS571 (75%), B. japonicum USDA110 (69%)
fixX (3'region)	BDOA9_0204270	Bradyrhizobium sp. S23321 (82%), Bradyrhizobium sp. WSM1417 (73%), Bradyrhizobium sp. BTAi1 (68%), Bradyrhizobium sp. ORS278 (66%)
fixU	BDOA9_0204300	Bradyrhizobium sp. BTAi1 (85%), B. oligotrophicum S58 (85%), Bradyrhizobium sp. ORS278 (83%), Bradyrhizobium sp. S23321 (79%), A. caulinodans ORS571 (77%), B. japonicum USDA110 (69%)
nifB	BDOA9_0204540	A. caulinodans ORS571 (65%), X. autotrophicus Py2 (59%), Bradyrhizobium sp. BTAi1 (58%), Bradyrhizobium sp. ORS278 (58%)
nifH	BDOA9_0204560	Bradyrhizobium sp. S23321 (96%), Methylocystis sp. SC2 (94%), Bradyrhizobium sp. ORS278 (93%), Bradyrhizobium sp. BTAi1 (93%), B. oligotrophicum S58 (93%), A. caulinodans ORS571 (92%), B. japonicum USDA110 (92%)
nifQ	BDOA9_0204570	Bradyrhizobium sp. S23321 (51%), Bradyrhizobium sp. ORS285 (51%), B. oligotrophicum S58 (50%), Bradyrhizobium sp. BTAi1 (50%), Bradyrhizobium sp. ORS278 (50%), R. palustris BisB18 (49%)
nifW	BDOA9_0204580	R. palustris BisB18 (58%), Bradyrhizobium sp. S23321 (53%), M. loti MAFF303099 (53%), Bradyrhizobium sp. ORS285 (51%), B. japonicum USDA110 (50%), B. oligotrophicum S58 (49%)
fixA	BDOA9_0204590	Bradyrhizobium sp. S23321 (84%), Bradyrhizobium sp. BTAi1 (77%), A. caulinodans ORS571 (77%), Bradyrhizobium sp. ORS278 (76%), B. japonicum USDA110 (75%), Azospirillum sp. B510 (64%)
fixB	BDOA9_0204600	Bradyrhizobium sp. S23321 (84%), A. caulinodans ORS571 (83%), Bradyrhizobium sp. BTAi1 (82%), Bradyrhizobium sp. ORS278 (82%), Bradyrhizobium sp. ORS285 (82%), B. oligotrophicum S58 (82%) B. japonicum USDA110 (77%)
fixC	BDOA9_0204610	Bradyrhizobium sp. S23321 (86%), Bradyrhizobium sp. ORS285 (82%), B. oligotrophicum S58 (82%), A. caulinodans ORS571 (81%), Bradyrhizobium sp. BTAi1 (81%), Bradyrhizobium sp. ORS278 (81%), B. japonicum USDA110 (81%), M. loti MAFF303099 (74%)
fixX	BDOA9_0204620	Bradyrhizobium sp. S23321 (73%), Bradyrhizobium sp. BTAi1 (71%), Bradyrhizobium sp. ORS278 (71%), B. oligotrophicum S58 (71%), A. caulinodans ORS571 (66%), B. japonicum USDA110 (63%)
