# Supplementary material for: Genome Analysis of a Novel Bradyrhizobium sp. DOA9 Carrying a Symbiotic Plasmid
Source: PLoS One. 2015 Feb 24;10(2):e0117392. doi: 10.1371/journal.pone.0117392 (PMC4339197; doi:10.1371/journal.pone.0117392)
Supplement: S2 Table — (XLSX) [file pone.0117392.s012.xlsx]

## Sheet: Table S2_T3SS (20140819)
Table S2 Genes encoding the type III secretion system in the genome of Bradyrhizobium sp. DOA9 and higher BLASTP similarity with other microorganisms
Gene	Locus tag	Percentage of identity in BLASTP
y4yS	BDOA9_0206190	Bradyrhizobium elkanii USDA61 (75%), B. japonicum USDA110 (73%), Mesorhizobium loti MAFF303099 (58%), Sinorhizobium fredii NGR234 (55%)
rhcV (y4yR)	BDOA9_0206200	B. elkanii USDA61 (83%), B. japonicum USDA110 (81%), Bradyrhizobium sp. ORS 285 (81%), M. loti MAFF303099 (70%)
Hypothetical protein	BDOA9_0206210	B. elkanii USDA61 (70%), B. japonicum USDA110 (69%), Bradyrhizobium sp. ORS 285 (65%)
y4yQ	BDOA9_0206220	B. elkanii USDA61 (68%), B. japonicum USDA110 (54%), S. fredii NGR234 (50%)
Hypothetical protein	BDOA9_0206230	B. elkanii USDA61 (62%)
nopX	BDOA9_0206240	B. elkanii USDA61 (85%), S. fredii NGR234 (68%), M. loti MAFF303099 (67%)
nopL	BDOA9_0206750	B. elkanii USDA61 (46%), B. japonicum USDA110 (41%), S. fredii HH103 (39%), S. fredii NGR234 (38%),
rhcC1 (nolW)	BDOA9_0206250	B. elkanii USDA61 (78%), B. japonicum USDA110 (69%), M. loti MAFF303099 (61%)
nopB	BDOA9_0206260	B. japonicum USDA110 (50%), B. elkanii USDA61 (49%), M. loti MAFF303099 (39%), S. fredii NGR234 (36%),
rhcJ (nolT)	BDOA9_0206270	B. elkanii USDA61 (73%), B. japonicum USDA110 (70%), M. loti MAFF303099 (59%)
nolU	BDOA9_0206280	B. japonicum USDA110 (63%), S. fredii NGR234 (57%), M. loti MAFF303099 (59%), B. elkanii USDA61 (49%)
nolV	BDOA9_0206290	B. elkanii USDA61 (63%), B. japonicum USDA110 (61%), S. fredii NGR234 (60%), M. loti MAFF303099 (60%)
rhcN (y4yI)	BDOA9_0206300	B. elkanii USDA61 (88%), B. japonicum USDA110 (86%), M. loti MAFF303099 (78%), S. fredii NGR234 (76%)
y4yJ	BDOA9_0206310	B. japonicum USDA110 (62%), B. elkanii USDA61 (59%), M. loti MAFF303099 (50%), S. fredii NGR234 (48%)
rhcQ (y4yK)	BDOA9_0206320	B. elkanii USDA61 (67%), B. japonicum USDA110 (65%), S. fredii NGR234 (58%), M. loti MAFF303099 (57%)
rhcR (y4yL)	BDOA9_0206330	B. elkanii USDA61 (89%), B. japonicum USDA110 (87%), M. loti MAFF303099 (78%)
rhcS	BDOA9_0206340	B. elkanii USDA61 (85%), B. japonicum USDA110 (84%), M. loti MAFF303099 (73%), S. fredii NGR234 (69%)
rhcT (y4yN)	BDOA9_0206350	B. elkanii USDA61 (71%), B. japonicum USDA110 (68%), Bradyrhizobium sp. ORS 285 (65%), M. loti MAFF303099 (57%), S. fredii NGR234 (55%)
rhcU (y4yO)	BDOA9_0206360	B. japonicum USDA110 (70%), B. elkanii USDA61 (67%), M. loti MAFF303099 (57%), S. fredii NGR234 (57%)
y4xK	BDOA9_0206370	B. elkanii USDA61 (73%), B. japonicum USDA110 (61%), M. loti MAFF303099 (45%), S. fredii NGR234 (45%)
rhcC2 (y4xJ)	BDOA9_0206380	B. elkanii USDA61 (90%), B. japonicum USDA110 (89%), S. fredii NGR234 (70%)
ttsI (Y4XI)	BDOA9_0206390	B. japonicum USDA110 (89%), B. elkanii USDA61 (87%), M. loti MAFF303099 (69%), S. fredii NGR234 (67%)
