# Supplementary material for: Genome Analysis of a Novel Bradyrhizobium sp. DOA9 Carrying a Symbiotic Plasmid
Source: PLoS One. 2015 Feb 24;10(2):e0117392. doi: 10.1371/journal.pone.0117392 (PMC4339197; doi:10.1371/journal.pone.0117392)
Supplement: S3 Table — (XLSX) [file pone.0117392.s013.xlsx]

## Sheet: Table S3_T4SS (20140819)
Table S3 Genes encoding the type IV secretion system in the genome of Bradyrhizobium sp. DOA9 and highter BLASTP similarity with other microorganisms
Gene	Locus tag	Percentage of identity in BLASTP
traR	BDOA9_0200830	Bradyrhizobium sp. BTAi1 (90%), Mesorhizobium loti R7A (33%), Sinorhizobium fredii NGR234 (31%)
traI	BDOA9_0200840	Bradyrhizobium sp. BTAi1 (83%), M. loti R7A (52%), B. japonicum USDA6 (50%)
virB1	BDOA9_0200850	Bradyrhizobium sp. BTAi1 (79%), Bradyrhizobium sp. WSM1253 (72%)
virB2	BDOA9_0200860	Bradyrhizobium sp. BTAi1 (97%), S. fredii NGR234 (75%), S. meliloti 1021 (52%)
virB3	BDOA9_0200870	Bradyrhizobium sp. BTAi1 (93%), S. meliloti 1021 (61%), Rhizobium etli CFN42 (59%)
virB4	BDOA9_0200880	Bradyrhizobium sp. BTAi1 (93%), M. loti R7A (40%)
virB5	BDOA9_0200890	Bradyrhizobium sp. BTAi1 (91%), S. fredii NGR234 (44%), S. meliloti 1021 (42%),
virB6	BDOA9_0200910	Bradyrhizobium sp. BTAi1 (93%), S. meliloti 1021 (39%), R. etli CFN42 (39%)
virB7	BDOA9_0206760	Bradyrhizobium sp. BTAi1 (86%), R. etli CFN42 (32%), S. fredii NGR234 (30%)
virB8	BDOA9_0200920	Bradyrhizobium sp. BTAi1 (93%), R. etli CFN42 (63%), S. meliloti 1021 (63%)
virB9	BDOA9_0200930	Bradyrhizobium sp. BTAi1 (95%), R. etli CFN42 (56%), M. loti R7A (37%)
virB10	BDOA9_0200940	Bradyrhizobium sp. BTAi1 (93%), R. etli CFN42 (52%), S. fredii NGR234 (50%)
virB11	BDOA9_0200950	Bradyrhizobium sp. BTAi1 (93%), S. meliloti 1021 (60%), S. fredii NGR234 (60%)
virD4	BDOA9_0200960	Bradyrhizobium sp. BTAi1 (91%), Methylobacterium sp. EUR3 AL-11 (59%), Sphingobium sp. C100 (52%)
traO	BDOA9_0200970	Bradyrhizobium sp. BTAi1 (80%), Bradyrhizobium sp. DFCI-1 (60%)
